# Supplementary material for: IgM and IgG Epitope Mapping of the Porin Outer Membrane Protein-2a from Brucella abortus: Potential Biomarkers for Detecting Exposure to Brucellosis
Source: Int J Mol Sci. 2026 Jun 13;27(12):5341. doi: 10.3390/ijms27125341 (PMC13299733; doi:10.3390/ijms27125341)
Supplement: Supplementary file 1 [file ijms-27-05341-s001.zip]

Archive with 1 entries (1 files):
- ijms-3938999-supplementary.pdf
